# Supplementary material for: Comparison of online learning designs during the COVID-19 pandemic within bioinformatics courses in higher education
Source: Bioinformatics. 2021 Jul 12;37(Suppl 1):i9–i15. doi: 10.1093/bioinformatics/btab304 (PMC8344934; doi:10.1093/bioinformatics/btab304)
Supplement: Supplementary Data [file btab304_Supplementary_Data.zip]

Archive with 2 entries (1 files):
- btab304-suppl_data/
- btab304-suppl_data/DavilaLopez.142.sup.1.xlsx
