# Supplementary material for: Comparison of online learning designs during the COVID-19 pandemic within bioinformatics courses in higher education
Source: Bioinformatics. 2021 Jul 12;37(Suppl 1):i9–i15. doi: 10.1093/bioinformatics/btab304 (PMC8344934; doi:10.1093/bioinformatics/btab304)
Supplement: Supplementary Data [file btab304_Supplementary_Data.zip › btab304-suppl_data/DavilaLopez.142.sup.1.xlsx]

## Sheet: Suppl table 1
	Supp. Table 1. Course statistics
	n,x,y,z: Number of received answers in 2020, 2019, 2018 and 2017 respectively
	No GenExp nor R courses were given before 2019
	A score of “1” represented “Poor” and a score of “5” represented “Excellent.”
	Course (n,x,y,z)	Category		Online (2020)			Face-to-face (2019)			Face-to-face (2018)			Face-to-face (2017)
				M	SD		M	SD		M	SD		M	SD
	BinG	Overall organization		4.57895	0.606977		4.4	0.828079		4.82353	0.392953		4.38462	0.767948
	(19,15,17,13)	Quality		4.31579	0.82007		3.8	0.560612		4.88235	0.332106		4.46154	0.967418
		Quantity		4.52632	0.611775		4.13333	0.63994		4.52941	0.624264		4.38462	1.1209
	R	Overall organization		4.30769	0.480384		4.5625	0.727438
	(13,16,0,0)	Quality		4.30769	0.751068		4.0625	0.727438
		Quantity		3.23077	0.725011		4.125	0.727438
	Unix	Overall organization		4.72727	0.467099		4.71429	0.755929		4.71429	0.48795		4.5	0.547723
	(11,7,7,8)	Quality		4.81818	0.40452		5	0
		Quantity		3.45455	1.03573		3.42857	0.534522		4.28571	0.755929		4.16667	0.752773
	GenExp	Overall organization		4.58333	0.514929		4.57143	0.534522
	(12,7,0,0)	Quality		4.41667	0.514929		4.57143	0.534522
		Quantity		4.5	0.522233		3.42857	0.534522
	NGS	Overall organization		4.44444	0.527046		5	0		4.66667	0.516398		4.33333	0.707107
	(9,4,6,9)	Quality		4.22222	0.440959		4.75	0.5		4.5	0.547723		4.44444	0.726483
		Quantity		3.88889	0.600925		4.5	0.57735		3.66667	1.50555		4.33333	0.707107

## Sheet: Suppl table 2
	Supp. Table 2. Topic statistics for the different courses across different years
	n,x,y,z: Number of received answers in 2020, 2019, 2018 and 2017 respectively
	No data availabe for BinG 2020
	No GenExp nor R courses were given before 2019
	All topics were given by the same instructors across the years, except for statistics in gray where they were given by external instructors
	A score of “1” represented “Poor” and a score of “5” represented “Excellent.”
	Course (n,x,y,z)	Category		Online (2020)			Face-to-face (2019)			Face-to-face (2018)			Face-to-face (2017)
				M	SD		M	SD		M	SD		M	SD
	BinG	Information resources					3.86667	0.833809		4.17647	1.07444		4.76923	0.438529
	(0,15,17,13)	Sequence alignment					4.06667	0.798809		4.11765	1.0537		4.69231	0.630425
		Introduction to NGS					4.13333	0.743223		4.70588	0.469668		4.46154	0.77625
		RNAseq					4.26667	0.703732		4.70588	0.469668		4.61538	0.767948
		Functional annotation					4	0.654654		4.47059	0.71743		4.46154	0.877058
		Targeted resequencing					4.26667	0.593617		4.64706	0.606339		4.53846	0.77625
		Metagenomics					4.46667	0.516398		4.29412	1.0467		4.46154	0.877058
		Methyl-seq					4.53333	0.516398		4.58824	0.5073		4.46154	0.77625
		Chip-seq					4.26667	0.593617		4.58824	0.5073		4.38462	0.869718
	R	Introduction to R		4.61538	0.50637		4.5625	0.727438
	(13,16,0,0)	Experimental Design		4.23077	0.83205		3.6875	0.7932
		Statistical analysis		4	1.22474		3.8125	1.04682
		Data Visualization		4.53846	0.518875		4.75	0.447214
	GenExp	qPCR		3.75	0.753778		3.85714	0.690066
	(12,7,0,0)	Microarray		3.58333	0.900337		4.14286	0.690066
		RNAseq		4.66667	0.492366		4.28571	0.755929
		scRNAseq		4.66667	0.492366		4.42857	0.534522
	NGS	QC and Mapping		4.22222	0.666667		5	0		4.16667	0.983192		3.66667	1.41421
	(9,4,6,9)	Targeted resequencing		4.33333	0.5		4.75	0.5		4.16667	0.983192		3.66667	1.32288
		Cancer genomics		4	0.707107		4.25	0.5		3	1.09545		4.88889	0.333333
		RNAseq		4.11111	0.600925		5	0		4	0.632456		4.33333	0.707107
		Functional analysis		3.44444	1.13039		5	0		4	0.632456		4.44444	0.726483

## Sheet: Suppl table 3
	Suppl. Table 3. Course satisfaction survey comparing online courses vs face-to-face courses
	* Wilcoxon with alternative=less
	No GenExp nor R courses were given before 2019
	Green shades shows statisticallly significan values at 0.1, 0.5 and 0.01
	Course	Year of online course	Year of f2f course	Category tested	Pvalue*	FDR
	BinG	2020	2019	Organization	0.725586	0.991542
	BinG	2020	2019	Quality	0.991542	0.991542
	BinG	2020	2019	Quantity	0.966423	0.991542
	GenExp	2020	2019	Organization	0.539309	0.808963
	GenExp	2020	2019	Quality	0.279092	0.808963
	GenExp	2020	2019	Quantity	0.998899	0.998899
	NGS	2020	2019	Organization	0.0414187	0.0656541
	NGS	2020	2019	Quality	0.0501741	0.0656541
	NGS	2020	2019	Quantity	0.0656541	0.0656541
	R	2020	2019	Organization	0.0695888	0.104383
	R	2020	2019	Quality	0.870197	0.870197
	R	2020	2019	Quantity	0.00322557	0.00967672
	Unix	2020	2019	Organization	0.354011	0.519304
	Unix	2020	2019	Quality	0.14	0.42
	Unix	2020	2019	Quantity	0.519304	0.519304

## Sheet: Suppls table 4
	Suppl. Table 4. Course satisfaction survey comparing face-to-face courses given during different years
	* Wilcoxon with alternative=greater
	No GenExp nor R courses were given before 2019
	Green shades shows statisticallly significan values at 0.1, 0.5 and 0.01
	Course	Year of most recent f2f course	Year of previous f2f course	Category tested	Pvalue*	FDR
	BinG	2018	2017	Organization	0.0381822	0.229093
	BinG	2018	2017	Quality	0.0884075	0.265223
	BinG	2018	2017	Quantity	0.615779	0.999997
	BinG	2019	2018	Organization	0.965768	0.999997
	BinG	2019	2018	Quality	0.999997	0.999997
	BinG	2019	2018	Quantity	0.964119	0.999997
	NGS	2018	2017	Organization	0.194008	0.398978
	NGS	2018	2017	Quality	0.526471	0.631765
	NGS	2018	2017	Quantity	0.811333	0.811333
	NGS	2019	2018	Organization	0.141938	0.398978
	NGS	2019	2018	Quality	0.265985	0.398978
	NGS	2019	2018	Quantity	0.213015	0.398978
	Unix	2018	2017	Organization	0.249481	0.652638
	Unix	2018	2017	Quantity	0.407899	0.652638
	Unix	2019	2018	Organization	0.36079	0.652638
	Unix	2019	2018	Quantity	0.98312	0.98312

## Sheet: Supple table 5
	Suppl. Table 5. Course satisfaction survey of individual topics for the different courses across different years
	* Wilcoxon with alternative=less
	No data availabe for BinG 2020
	No data available for Unix based on individual topics for any year
	No GenExp nor R courses were given before 2019
	Green shades shows statisticallly significan values at 0.1, 0.5 and 0.01
	Course	Year of most recent course	Year of previous course	Category tested	Pvalue*	FDR
	R	2020	2019	IntroductiontoR	0.458205	0.666667
	R	2020	2019	ExperimentalDesign	0.959628	0.959628
	R	2020	2019	StatisticalAnalysis	0.5	0.666667
	R	2020	2019	DataVisualization	0.126195	0.504782
	GenExp	2020	2019	QPCR	0.373596	0.747191
	GenExp	2020	2019	RNASeq20	0.887532	0.887532
	GenExp	2020	2019	SCRNASeq	0.849963	0.887532
	NGS	2020	2019	QCandMapping	0.0230253	0.0383754
	NGS	2020	2019	Targetedresequencing	0.106159	0.132698
	NGS	2020	2019	CancerGenomics	0.297164	0.297164
	NGS	2020	2019	RNASeq	0.0102286	0.0255715
	NGS	2020	2019	FunctionalGenomics	0.00600431	0.0255715

## Sheet: Suppl table 6
	Suppl. Table 6. Course satisfaction survey of individual topics comparing face-to-face courses given during different years
	* Wilcoxon with alternative=greater
	No data availabe for BinG 2020
	No data available for Unix based on individual topics for any year
	No GenExp nor R courses were given before 2019
	Rows in gray are comparisson across different instructors (internal vs external or among external instsructors)
	Green shades shows statisticallly significan values at 0.1, 0.5 and 0.01
	Course	Year of most recent course	Year of previous course	Category tested	Pvalue*	FDR
	NGS	2018	2017	CancerGenomics	0.999629	0.999629
	NGS	2019	2018	CancerGenomics	0.0438344	0.146115
	BinG	2018	2017	Chipseq	0.368152	0.999066
	BinG	2019	2018	Chipseq	0.941558	0.999066
	BinG	2018	2017	FunctionalAnnotation	0.6059	0.999066
	BinG	2019	2018	FunctionalAnnotation	0.976757	0.999066
	NGS	2018	2017	FunctionalGenomics	0.91207	0.999629
	NGS	2019	2018	FunctionalGenomics	0.0125724	0.0628619
	BinG	2018	2017	InformationResources	0.966171	0.999066
	BinG	2019	2018	InformationResources	0.913013	0.999066
	BinG	2018	2017	IntroductiontoNGS	0.231745	0.999066
	BinG	2019	2018	IntroductiontoNGS	0.990542	0.999066
	BinG	2018	2017	Metagenomics	0.698705	0.999066
	BinG	2019	2018	Metagenomics	0.508464	0.999066
	BinG	2018	2017	Methylseq	0.432731	0.999066
	BinG	2019	2018	Methylseq	0.629096	0.999066
	BinG	2018	2017	Phylogenomics	0.356828	0.999066
	BinG	2019	2018	Phylogenomics	0.999066	0.999066
	NGS	2018	2017	QCandMapping	0.289388	0.413411
	NGS	2019	2018	QCandMapping	0.0736161	0.18404
	BinG	2018	2017	RNASeq	0.553813	0.999066
	NGS	2018	2017	RNASeq	0.852209	0.999629
	BinG	2019	2018	RNASeq	0.972273	0.999066
	NGS	2019	2018	RNASeq	0.0125724	0.0628619
	BinG	2018	2017	Sequencealignment	0.970111	0.999066
	BinG	2019	2018	Sequencealignment	0.707181	0.999066
	BinG	2018	2017	TargetedResequencing	0.417674	0.999066
	NGS	2018	2017	Targetedresequencing	0.266647	0.413411
	BinG	2019	2018	TargetedResequencing	0.973876	0.999066
	NGS	2019	2018	Targetedresequencing	0.198438	0.396875
